# Supplementary material for: Bland–Altman Plot for Censored Variables
Source: Stat Med. 2025 Jun 5;44(13-14):e70147. doi: 10.1002/sim.70147 (PMC12141777; doi:10.1002/sim.70147)
Supplement: Supplementary file 1 — Data S1. Supporting Information. [file SIM-44-0-s001.zip]

Archive with 3 entries (3 files):
- Lotz_Supplementary1.pdf
- Lotz_Supplementary2.pdf
- Lotz_Supplementary3.pdf
